# Supplementary material for: Circulating Inflammatory, Mitochondrial Dysfunction, and Senescence-Related Markers in Older Adults with Physical Frailty and Sarcopenia: A BIOSPHERE Exploratory Study
Source: Int J Mol Sci. 2022 Nov 13;23(22):14006. doi: 10.3390/ijms232214006 (PMC9692456; doi:10.3390/ijms232214006)
Supplement: Supplementary file 1 [file ijms-23-14006-s001.zip]

Archive with 1 entries (1 files):
- ijms-1917218-supplementary.pdf
